# Supplementary material for: Experimental Validation of a Battery-Free RFID-Powered Implantable Neural Sensor and Stimulator
Source: Sensors (Basel). 2026 Feb 2;26(3):954. doi: 10.3390/s26030954 (PMC12899926; doi:10.3390/s26030954)
Supplement: Supplementary file 1 [file sensors-26-00954-s001.zip]

Archive with 1 entries (1 files):
- sensors-4110079-supplementary.pdf
